# Supplementary material for: The Interplay between Topic Shift and Focus in the Dynamic Construction of Discourse Representations
Source: Front Psychol. 2017 Dec 8;8:2184. doi: 10.3389/fpsyg.2017.02184 (PMC5727373; doi:10.3389/fpsyg.2017.02184)
Supplement: Supplementary file 1 [file Data_Sheet_1.XLSX]

## Sheet: experimental item
item	condition	focused question	unfocused question	discourse	probe
1	topic-shifted/focused	这几个少女衣着怎么样？		几位衣着华丽的少女们来到水边。夕阳正在慢慢地西沉，余晖暖暖的洒在山谷里，显得非常宁静。	华丽
1	topic-shifted/unfocused		这几个少女来到哪里？	几位衣着华丽的少女们来到水边。夕阳正在慢慢地西沉，余晖暖暖的洒在山谷里，显得非常宁静。	华丽
1	topic-maintained/focused	这几个少女衣着怎么样？		几位衣着华丽的少女们来到水边。她们正在互相打闹着，笑声远远地传到山谷里，显得非常快乐。	华丽
1	topic-maintained/unfocused		这几个少女来到哪里？	几位衣着华丽的少女们来到水边。她们正在互相打闹着，笑声远远地传到山谷里，显得非常快乐。	华丽
2	topic-shifted/focused	女孩患了什么病？		一个患了肺炎的女孩被送到医院。医生正在给旁边的病人检查，精神看起来很疲惫，一点都不想开口说话。	肺炎
2	topic-shifted/unfocused		女孩被送到哪里？	一个患了肺炎的女孩被送到医院。医生正在给旁边的病人检查，精神看起来很疲惫，一点都不想开口说话。	肺炎
2	topic-maintained/focused	女孩患了什么病？		一个患了肺炎的女孩被送到医院。她正在跟旁边的病人聊着天，精神看起来很疲惫，一点都不想开口说话。	肺炎
2	topic-maintained/unfocused		女孩被送到哪里？	一个患了肺炎的女孩被送到医院。她正在跟旁边的病人聊着天，精神看起来很疲惫，一点都不想开口说话。	肺炎
3	topic-shifted/focused	这些衣服是什么料子的?		这些丝绸的衣服已经在烈日下晒了一天。老李刚刚去院子里乘凉，给孩子们讲故事，顺便把衣服收起来了。	丝绸
3	topic-shifted/unfocused		衣服怎么了？	这些丝绸的衣服已经在烈日下晒了一天。老李刚刚去院子里乘凉，给孩子们讲故事，顺便把衣服收起来了。	丝绸
3	topic-maintained/focused	这些衣服是什么料子的?		这些丝绸的衣服已经在烈日下晒了一天。它们刚刚还挂在绳子上，在院子里晾着，现在被收起来了。	丝绸
3	topic-maintained/unfocused		衣服怎么了？	这些丝绸的衣服已经在烈日下晒了一天。它们刚刚还挂在绳子上，在院子里晾着，现在被收起来了。	丝绸
4	topic-shifted/focused	年轻人来干什么？		几个寻宝的年轻人来到沙漠里。火热的太阳炙烤着大地，地面被烤得发烫，人都要被蒸熟了。	寻宝
4	topic-shifted/unfocused		年轻人来到哪里？	几个寻宝的年轻人来到沙漠里。火热的太阳炙烤着大地，地面被烤得发烫，人都要被蒸熟了。	寻宝
4	topic-maintained/focused	年轻人来干什么？		几个寻宝的年轻人来到沙漠里。他们正在炙热的太阳下走着，身体被烤得发烫，人都要被蒸熟了。	寻宝
4	topic-maintained/unfocused		年轻人来到哪里？	几个寻宝的年轻人来到沙漠里。他们正在炙热的太阳下走着，身体被烤得发烫，人都要被蒸熟了。	寻宝
5	topic-shifted/focused	小张来自哪里？		来自山东的小张家里非常富裕。她姐姐是个模特，经常要去走秀，一去就是好几天。	山东
5	topic-shifted/unfocused		小张家境如何？	来自山东的小张家里非常富裕。她姐姐是个模特，经常要去走秀，一去就是好几天。	山东
5	topic-maintained/focused	小张来自哪里？		来自山东的小张家里非常富裕。她是个模特，经常要去走秀，一去就是好几天。	山东
5	topic-maintained/unfocused		小张家境如何？	来自山东的小张家里非常富裕。她是个模特，经常要去走秀，一去就是好几天。	山东
6	topic-shifted/focused	小敏在上海干什么？		正在上海度假的小敏来到百货大楼。售货员们自顾自地聊天,没有热情招呼顾客，让人没心情再逛了。	度假
6	topic-shifted/unfocused		小敏来到哪儿？	正在上海度假的小敏来到百货大楼。售货员们自顾自地聊天,没有热情招呼顾客，让人没心情再逛了。	度假
6	topic-maintained/focused	小敏在上海干什么？		正在上海度假的小敏来到百货大楼。她一层一层地在大楼里逛着,很快腿上就开始酸疼，真是没心情再逛了。	度假
6	topic-maintained/unfocused		小敏来到哪儿？	正在上海度假的小敏来到百货大楼。她一层一层地在大楼里逛着,很快腿上就开始酸疼，真是没心情再逛了。	度假
7	topic-shifted/focused	这几个地质学家资历如何？		几个资深的地质学家来到北极。极光如彩带一样挂在天边,美得令人震撼，也不觉得冷了。	资深
7	topic-shifted/unfocused		地质学家来到哪里？	几个资深的地质学家来到北极。极光如彩带一样挂在天边,美得令人震撼，也不觉得冷了。	资深
7	topic-maintained/focused	这几个地质学家资历如何？		几个资深的地质学家来到北极。他们穿着厚厚的衣服,把自己捂着很严实，也不觉得冷了。	资深
7	topic-maintained/unfocused		地质学家来到哪里？	几个资深的地质学家来到北极。他们穿着厚厚的衣服,把自己捂着很严实，也不觉得冷了。	资深
8	topic-shifted/focused	小陈热爱什么？		热爱运动的小陈今天开始徒步远行。野外的风景很宜人,阳光很明媚，鸟儿也在歌唱。	运动
8	topic-shifted/unfocused		小陈今天干什么？	热爱运动的小陈今天开始徒步远行。野外的风景很宜人,阳光很明媚，鸟儿也在歌唱。	运动
8	topic-maintained/focused	小陈热爱什么？		热爱运动的小陈今天开始徒步远行。他穿着休闲服,心情非常好，鸟儿也在歌唱。	运动
8	topic-maintained/unfocused		小陈今天干什么？	热爱运动的小陈今天开始徒步远行。他穿着休闲服,心情非常好，鸟儿也在歌唱。	运动
9	topic-shifted/focused	琳琳性格怎么样？		性格内向的琳琳非常喜欢吃辣。她老公是个厨师，手艺非常不错，做的川菜特别好吃。	内向
9	topic-shifted/unfocused		琳琳喜欢吃什么？	性格内向的琳琳非常喜欢吃辣。她老公是个厨师，手艺非常不错，做的川菜特别好吃。	内向
9	topic-maintained/focused	琳琳性格怎么样？		性格内向的琳琳非常喜欢吃辣。她是个厨师，手艺非常不错，做的川菜特别好吃。	内向
9	topic-maintained/unfocused		琳琳喜欢吃什么？	性格内向的琳琳非常喜欢吃辣。她是个厨师，手艺非常不错，做的川菜特别好吃。	内向
10	topic-shifted/focused	女孩的感情状况如何？		一个热恋中的女孩正在甜蜜地说着电话。邻座的男人打开窗，看着窗外的风景，露出迷人的微笑。	热恋
10	topic-shifted/unfocused		女孩在干什么？	一个热恋中的女孩正在甜蜜地说着电话。邻座的男人打开窗，看着窗外的风景，露出迷人的微笑。	热恋
10	topic-maintained/focused	女孩的感情状况如何？		一个热恋中的女孩正在甜蜜地说着电话。她打开窗，看着窗外的风景，露出迷人的微笑。	热恋
10	topic-maintained/unfocused		女孩在干什么？	一个热恋中的女孩正在甜蜜地说着电话。她打开窗，看着窗外的风景，露出迷人的微笑。	热恋
11	topic-shifted/focused	佳佳在哪里等人？		佳佳正在一家书店里等人。一个男人从远处走来，手里拿着手机打电话，声音特别好听。	书店
11	topic-shifted/unfocused		谁正在等人？	佳佳正在一家书店里等人。一个男人从远处走来，手里拿着手机打电话，声音特别好听。	书店
11	topic-maintained/focused	佳佳在哪里等人？		佳佳正在一家书店里等人。此刻她正坐在椅子上，手里拿着手机打电话，声音特别好听。	书店
11	topic-maintained/unfocused		谁正在等人？	佳佳正在一家书店里等人。此刻她正坐在椅子上，手里拿着手机打电话，声音特别好听。	书店
12	topic-shifted/focused	恋人感情如何？		一对甜蜜的恋人正在旅行。列车正在缓缓地向前行驶，发出低低的声音，让人昏昏欲睡。	甜蜜
12	topic-shifted/unfocused		恋人在做什么？	一对甜蜜的恋人正在旅行。列车正在缓缓地向前行驶，发出低低的声音，让人昏昏欲睡。	甜蜜
12	topic-maintained/focused	恋人感情如何？		一对甜蜜的恋人正在旅行。他们正在缓慢地向前走着，用低低的声音说着话，让人昏昏欲睡。	甜蜜
12	topic-maintained/unfocused		恋人在做什么？	一对甜蜜的恋人正在旅行。他们正在缓慢地向前走着，用低低的声音说着话，让人昏昏欲睡。	甜蜜
13	topic-shifted/focused	老王情绪如何？		愤怒的老王一把推开门追了出去。小偷一路跑到临近的街区，上了一辆的士，一溜烟没影了。	愤怒
13	topic-shifted/unfocused		老王干什么去了？	愤怒的老王一把推开门追了出去。小偷一路跑到临近的街区，上了一辆的士，一溜烟没影了。	愤怒
13	topic-maintained/focused	老王情绪如何？		愤怒的老王一把推开门追了出去。他飞快地跑到临近的街区，上了一辆的士，一溜烟没影了。	愤怒
13	topic-maintained/unfocused		老王干什么去了？	愤怒的老王一把推开门追了出去。他飞快地跑到临近的街区，上了一辆的士，一溜烟没影了。	愤怒
14	topic-shifted/focused	老王性格如何？		老王是个非常慈祥的男人。他太太患了糖尿病,正在医院治疗，情况不容乐观。	慈祥
14	topic-shifted/unfocused		老王是男的还是女的？	老王是个非常慈祥的男人。他太太患了糖尿病,正在医院治疗，情况不容乐观。	慈祥
14	topic-maintained/focused	老王性格如何？		老王是个非常慈祥的男人。他今年患了糖尿病,正在医院治疗，情况不容乐观。	慈祥
14	topic-maintained/unfocused		老王是男的还是女的？	老王是个非常慈祥的男人。他今年患了糖尿病,正在医院治疗，情况不容乐观。	慈祥
15	topic-shifted/focused	全球什么问题日渐突出？		全球石油问题日渐突出。我国正在加强国际合作,避免恶性竞争，维护世界的和平。	石油
15	topic-shifted/unfocused		全球石油问题怎么样了？	全球石油问题日渐突出。我国正在加强国际合作,避免恶性竞争，维护世界的和平。	石油
15	topic-maintained/focused	全球什么问题日渐突出？		全球石油问题日渐突出。它关乎经济的发展,社会的稳定，以及世界的和平。	石油
15	topic-maintained/unfocused		全球石油问题怎么样了？	全球石油问题日渐突出。它关乎经济的发展,社会的稳定，以及世界的和平。	石油
16	topic-shifted/focused	小黄性情怎么样？		小黄是个很温柔的女人。她父亲是个有名的商人,生了两个女儿，都非常讨人喜欢。	温柔
16	topic-shifted/unfocused		小黄的性别？	小黄是个很温柔的女人。她父亲是个有名的商人,生了两个女儿，都非常讨人喜欢。	温柔
16	topic-maintained/focused	小黄性情怎么样？		小黄是个很温柔的女人。她是百货公司的售货员,生了两个女儿，都非常讨人喜欢。	温柔
16	topic-maintained/unfocused		小黄的性别？	小黄是个很温柔的女人。她是百货公司的售货员,生了两个女儿，都非常讨人喜欢。	温柔
17	topic-shifted/focused	空调房怎么样？		小丽在干燥的空调房里呆了一周。公司最近正在赶着一个大项目,对员工要求很严格，必须提前一个月完成。	干燥
17	topic-shifted/unfocused		小丽在空调房里呆了多久？	小丽在干燥的空调房里呆了一周。公司最近正在赶着一个大项目,对员工要求很严格，必须提前一个月完成。	干燥
17	topic-maintained/focused	空调房怎么样？		小丽在干燥的空调房里呆了一周。她最近正在赶着一个大项目,对自己的要求很严格，必须提前一个月完成。	干燥
17	topic-maintained/unfocused		小丽在空调房里呆了多久？	小丽在干燥的空调房里呆了一周。她最近正在赶着一个大项目,对自己的要求很严格，必须提前一个月完成。	干燥
18	topic-shifted/focused	晓欣的特点是什么？		晓欣是个幽默的十岁的女孩。她姐姐是电台的节目主持人,活波有趣又不失端庄，很受年轻人欢迎。	幽默
18	topic-shifted/unfocused		晓欣今年几岁?	晓欣是个幽默的十岁的女孩。她姐姐是电台的节目主持人,活波有趣又不失端庄，很受年轻人欢迎。	幽默
18	topic-maintained/focused	晓欣的特点是什么？		晓欣是个幽默的十岁的女孩。她是电台的节目主持人,活波有趣又不失端庄，很受年轻人欢迎。	幽默
18	topic-maintained/unfocused		晓欣今年几岁?	晓欣是个幽默的十岁的女孩。她是电台的节目主持人,活波有趣又不失端庄，很受年轻人欢迎。	幽默
19	topic-shifted/focused	小明的举止如何？		小明是个举止大方的独生子。他的父母都很有钱,人缘也很好，同时也非常善良。	大方
19	topic-shifted/unfocused		小明有几个兄弟姐妹？	小明是个举止大方的独生子。他的父母都很有钱,人缘也很好，同时也非常善良。	大方
19	topic-maintained/focused	小明的举止如何？		小明是个举止大方的独生子。他的性格比较活泼,长相也很好，同时也非常善良。	大方
19	topic-maintained/unfocused		小明有几个兄弟姐妹？	小明是个举止大方的独生子。他的性格比较活泼,长相也很好，同时也非常善良。	大方
20	topic-shifted/focused	老江今天怎么了？		年过六十的老江今天生病了。他老婆正在外地出差，几天内还回不了家，没办法好好照顾他了。	生病
20	topic-shifted/unfocused		老江多大了？	年过六十的老江今天生病了。他老婆正在外地出差，几天内还回不了家，没办法好好照顾他了。	生病
20	topic-maintained/focused	老江今天怎么了？		年过六十的老江今天生病了。他现在正在外地出差，几天内还回不了家，没办法好好照顾自己了。	生病
20	topic-maintained/unfocused		老江多大了？	年过六十的老江今天生病了。他现在正在外地出差，几天内还回不了家，没办法好好照顾自己了。	生病
21	topic-shifted/focused	考古学家来到哪里？		几个著名的考古学家一起来到小城里。当地正值泼水节，到处洒的都是水，充满了欢声笑语。	小城
21	topic-shifted/unfocused		考古学家的声望如何？	几个著名的考古学家一起来到小城里。当地正值泼水节，到处洒的都是水，充满了欢声笑语。	小城
21	topic-maintained/focused	考古学家来到哪里？		几个著名的考古学家一起来到小城里。他们都正当壮年，一起在这游玩，充满了欢声笑语。	小城
21	topic-maintained/unfocused		考古学家的声望如何？	几个著名的考古学家一起来到小城里。他们都正当壮年，一起在这游玩，充满了欢声笑语。	小城
22	topic-shifted/focused	男人被送到哪里？		一个患了肝癌的男人被送到医院。医生正在开会，讨论治疗方案，气氛很沉重。	医院
22	topic-shifted/unfocused		这个男人患了什么病？	一个患了肝癌的男人被送到医院。医生正在开会，讨论治疗方案，气氛很沉重。	医院
22	topic-maintained/focused	男人被送到哪里？		一个患了肝癌的男人被送到医院。他正闭着眼睛，思考着自己的人生，心情很沉重。	医院
22	topic-maintained/unfocused		这个男人患了什么病？	一个患了肝癌的男人被送到医院。他正闭着眼睛，思考着自己的人生，心情很沉重。	医院
23	topic-shifted/focused	莉莉和小陈今天要干什么？		感情很好的莉莉和小陈今天终于要结婚了。几辆车远远地开过来，在门口停下来了，满是喜庆之气。	结婚
23	topic-shifted/unfocused		莉莉和小陈感情怎么样？	感情很好的莉莉和小陈今天终于要结婚了。几辆车远远地开过来，在门口停下来了，满是喜庆之气。	结婚
23	topic-maintained/focused	莉莉和小陈今天要干什么？		感情很好的莉莉和小陈今天终于要结婚了。他们远远地开着车过来，在门口停下来了，满是喜庆之气。	结婚
23	topic-maintained/unfocused		莉莉和小陈感情怎么样？	感情很好的莉莉和小陈今天终于要结婚了。他们远远地开着车过来，在门口停下来了，满是喜庆之气。	结婚
24	topic-shifted/focused	小美不喜欢什么？		性格外向的小美从小就不喜欢游泳。今天公司放假，组织了集体活动，鼓励大家积极参与。	游泳
24	topic-shifted/unfocused		小美性格如何？	性格外向的小美从小就不喜欢游泳。今天公司放假，组织了集体活动，鼓励大家积极参与。	游泳
24	topic-maintained/focused	小美不喜欢什么？		性格外向的小美从小就不喜欢游泳。今天她放假，碰上了集体活动，准备积极参与。	游泳
24	topic-maintained/unfocused		小美性格如何？	性格外向的小美从小就不喜欢游泳。今天她放假，碰上了集体活动，准备积极参与。	游泳
25	topic-shifted/focused	贝贝今天玩什么去了？		贝贝今天跟小朋友去地里玩泥巴。其他小朋友已经回家了，帮忙做晚饭，准备早早地睡觉。	泥巴
25	topic-shifted/unfocused		贝贝今天跟谁玩？	贝贝今天跟小朋友去地里玩泥巴。其他小朋友已经回家了，帮忙做晚饭，准备早早地睡觉。	泥巴
25	topic-maintained/focused	贝贝今天玩什么去了？		贝贝今天跟小朋友去地里玩泥巴。他已经回家了，帮忙做晚饭，准备早早地睡觉。	泥巴
25	topic-maintained/unfocused		贝贝今天跟谁玩？	贝贝今天跟小朋友去地里玩泥巴。他已经回家了，帮忙做晚饭，准备早早地睡觉。	泥巴
26	topic-shifted/focused	大卫讨厌什么？		来自德国的大卫非常讨厌大蒜。他妈妈很喜欢下厨，尝试不同的做法，直到满意为止。	大蒜
26	topic-shifted/unfocused		大卫来自哪里？	来自德国的大卫非常讨厌大蒜。他妈妈很喜欢下厨，尝试不同的做法，直到满意为止。	大蒜
26	topic-maintained/focused	大卫讨厌什么？		来自德国的大卫非常讨厌大蒜。他很喜欢下厨，尝试不同的做法，直到满意为止。	大蒜
26	topic-maintained/unfocused		大卫来自哪里？	来自德国的大卫非常讨厌大蒜。他很喜欢下厨，尝试不同的做法，直到满意为止。	大蒜
27	topic-shifted/focused	萍萍性格如何？		来自上海的萍萍平常很任性。她老公是个公务员,收入一般，福利却挺好的。	任性
27	topic-shifted/unfocused		萍萍来自哪里？	来自上海的萍萍平常很任性。她老公是个公务员,收入一般，福利却挺好的。	任性
27	topic-maintained/focused	萍萍性格如何？		来自上海的萍萍平常很任性。她是个公务员,收入一般，福利却挺好的。	任性
27	topic-maintained/unfocused		萍萍来自哪里？	来自上海的萍萍平常很任性。她是个公务员,收入一般，福利却挺好的。	任性
28	topic-shifted/focused	小高性格如何？		个子瘦小的小高性格很保守。他妻子是个英文翻译,经常需要出国，一去可能长达一年。	保守
28	topic-shifted/unfocused		小高体型如何？	个子瘦小的小高性格很保守。他妻子是个英文翻译,经常需要出国，一去可能长达一年。	保守
28	topic-maintained/focused	小高性格如何？		个子瘦小的小高性格很保守。他是个英文翻译,经常需要出国，一去可能长达一年。	保守
28	topic-maintained/unfocused		小高体型如何？	个子瘦小的小高性格很保守。他是个英文翻译,经常需要出国，一去可能长达一年。	保守
29	topic-shifted/focused	小杨为人如何？		来自东北的小杨为人很老实。公司老总很年轻,总是责骂员工，实在让人受不了。	老实
29	topic-shifted/unfocused		小杨来自哪里？	来自东北的小杨为人很老实。公司老总很年轻,总是责骂员工，实在让人受不了。	老实
29	topic-maintained/focused	小杨为人如何？		来自东北的小杨为人很老实。他刚去一家公司上班,经常得罪人，实在让人受不了。	老实
29	topic-maintained/unfocused		小杨来自哪里？	来自东北的小杨为人很老实。他刚去一家公司上班,经常得罪人，实在让人受不了。	老实
30	topic-shifted/focused	王妈妈要干什么？		虔诚的王妈妈今天开始斋戒。小辰刚从学校打球回来,换了衣服就准备吃饭，感动无比幸福。	斋戒
30	topic-shifted/unfocused		王妈妈对宗教的态度如何？	虔诚的王妈妈今天开始斋戒。小辰刚从学校打球回来,换了衣服就准备吃饭，感动无比幸福。	斋戒
30	topic-maintained/focused	王妈妈要干什么？		虔诚的王妈妈今天开始斋戒。她刚从学校上完课回来,换了衣服就准备吃饭，感动无比幸福。	斋戒
30	topic-maintained/unfocused		王妈妈对宗教的态度如何？	虔诚的王妈妈今天开始斋戒。她刚从学校上完课回来,换了衣服就准备吃饭，感动无比幸福。	斋戒
31	topic-shifted/focused	姗姗喜欢吃什么？		做模特的姗姗很喜欢吃酸菜。她男朋友很居家,一有空就呆在家里，给她做好吃的。	酸菜
31	topic-shifted/unfocused		姗姗的职业是什么？	做模特的姗姗很喜欢吃酸菜。她男朋友很居家,一有空就呆在家里，给她做好吃的。	酸菜
31	topic-maintained/focused	姗姗喜欢吃什么？		做模特的姗姗很喜欢吃酸菜。她平时很居家,一有空就喜欢呆在家里，自己做好吃的。	酸菜
31	topic-maintained/unfocused		姗姗的职业是什么？	做模特的姗姗很喜欢吃酸菜。她平时很居家,一有空就喜欢呆在家里，自己做好吃的。	酸菜
32	topic-shifted/focused	艺人来到了哪里？		几个刚出道的年轻艺人应邀来到了现场。灯光师开始调节闪光灯，全身心地注视着台上的表演，顿时目瞪口呆。	现场
32	topic-shifted/unfocused		这几个艺人资历如何？	几个刚出道的年轻艺人应邀来到了现场。灯光师开始调节闪光灯，全身心地注视着台上的表演，顿时目瞪口呆。	现场
32	topic-maintained/focused	艺人来到了哪里？		几个刚出道的年轻艺人应邀来到了现场。她们开始表演节目，全身心地展现着她们的才艺，顿时目瞪口呆。	现场
32	topic-maintained/unfocused		这几个艺人资历如何？	几个刚出道的年轻艺人应邀来到了现场。她们开始表演节目，全身心地展现着她们的才艺，顿时目瞪口呆。	现场
33	topic-shifted/focused	小敏做了几个什么菜？		心灵手巧的小敏做了几个鲁菜。男朋友把饭菜端出来，放到桌上摆好，请大家品尝。	鲁菜
33	topic-shifted/unfocused		小敏有什么特点？	心灵手巧的小敏做了几个鲁菜。男朋友把饭菜端出来，放到桌上摆好，请大家品尝。	鲁菜
33	topic-maintained/focused	小敏做了几个什么菜？		心灵手巧的小敏做了几个鲁菜。她把做好的饭菜端出来，放到桌上摆好，请大家品尝。	鲁菜
33	topic-maintained/unfocused		小敏有什么特点？	心灵手巧的小敏做了几个鲁菜。她把做好的饭菜端出来，放到桌上摆好，请大家品尝。	鲁菜
34	topic-shifted/focused	小胡哪里受伤了？		昨天表演杂技的小胡摔伤了胳膊。在场的女生被吓坏了,伸手搀着他，来到了医务室。	胳膊
34	topic-shifted/unfocused		小胡昨天表演了什么？	昨天表演杂技的小胡摔伤了胳膊。在场的女生被吓坏了,伸手搀着他，来到了医务室。	胳膊
34	topic-maintained/focused	小胡哪里受伤了？		昨天表演杂技的小胡摔伤了胳膊。他摔伤后感觉非常疼,咬着牙站起来，来到了医务室。	胳膊
34	topic-maintained/unfocused		小胡昨天表演了什么？	昨天表演杂技的小胡摔伤了胳膊。他摔伤后感觉非常疼,咬着牙站起来，来到了医务室。	胳膊
35	topic-shifted/focused	小李长期坚持照顾谁？		小李长期坚持照顾卧病在床的母亲。他父亲很年轻就过世了,没留下什么钱，让孩子过得很艰难。	母亲
35	topic-shifted/unfocused		小李的母亲身体怎么样？	小李长期坚持照顾卧病在床的母亲。他父亲很年轻就过世了,没留下什么钱，让孩子过得很艰难。	母亲
35	topic-maintained/focused	小李长期坚持照顾谁？		小李长期坚持照顾卧病在床的母亲。他很小的时候就没了父亲,也没有固定收入，生活过得很艰难。	母亲
35	topic-maintained/unfocused		小李的母亲身体怎么样？	小李长期坚持照顾卧病在床的母亲。他很小的时候就没了父亲,也没有固定收入，生活过得很艰难。	母亲
36	topic-shifted/focused	小华今天去干什么了？		小华今天刚回国就去看海了。朋友下午五点钟的时候回家了,正好赶上家里的晚饭，美美地吃了一顿。	看海
36	topic-shifted/unfocused		小华什么时候回国的？	小华今天刚回国就去看海了。朋友下午五点钟的时候回家了,正好赶上家里的晚饭，美美地吃了一顿。	看海
36	topic-maintained/focused	小华今天去干什么了？		小华今天刚回国就去看海了。她在下午五点钟的时候回家了,正好赶上家里的晚饭，美美地吃了一顿。	看海
36	topic-maintained/unfocused		小华什么时候回国的？	小华今天刚回国就去看海了。她在下午五点钟的时候回家了,正好赶上家里的晚饭，美美地吃了一顿。	看海
37	topic-shifted/focused	小莫被提升到什么职位？		小莫刚刚被提升为经理。她的公司主要经营服装，产品主要销往内地，收益非常高。	经理
37	topic-shifted/unfocused		小莫什么时候被提升的？	小莫刚刚被提升为经理。她的公司主要经营服装，产品主要销往内地，收益非常高。	经理
37	topic-maintained/focused	小莫被提升到什么职位？		小莫刚刚被提升为经理。她在一家服装公司上班，每天很努力地工作，业绩非常好。	经理
37	topic-maintained/unfocused		小莫什么时候被提升的？	小莫刚刚被提升为经理。她在一家服装公司上班，每天很努力地工作，业绩非常好。	经理
38	topic-shifted/focused	小王最近在卖什么？		小王最近租了一个摊子卖蔬菜。他老婆很体贴，每天给他送饭，照顾的无微不至。	蔬菜
38	topic-shifted/unfocused		谁最近租了一个摊子？	小王最近租了一个摊子卖蔬菜。他老婆很体贴，每天给他送饭，照顾的无微不至。	蔬菜
38	topic-maintained/focused	小王最近在卖什么？		小王最近租了一个摊子卖蔬菜。他最近忙得不亦乐乎，还请了人帮忙，打理的无微不至。	蔬菜
38	topic-maintained/unfocused		谁最近租了一个摊子？	小王最近租了一个摊子卖蔬菜。他最近忙得不亦乐乎，还请了人帮忙，打理的无微不至。	蔬菜
39	topic-shifted/focused	小文跟男友怎么了？		小文深爱的男友打电话跟她分手了。她父母是相声演员,正在外地演出，忙的不可开交。	分手
39	topic-shifted/unfocused		小文对男友怎么样？	小文深爱的男友打电话跟她分手了。她父母是相声演员,正在外地演出，忙的不可开交。	分手
39	topic-maintained/focused	小文跟男友怎么了？		小文深爱的男友打电话跟她分手了。她是相声演员,这几天正在外地演出，忙的不可开交。	分手
39	topic-maintained/unfocused		小文对男友怎么样？	小文深爱的男友打电话跟她分手了。她是相声演员,这几天正在外地演出，忙的不可开交。	分手
40	topic-shifted/focused	莉莉上个月怎么了？		结婚三年的莉莉上个月刚刚怀孕。公婆特别兴奋，准备换一套大的房子，给宝宝好好布置一个房间。	怀孕
40	topic-shifted/unfocused		莉莉结婚几年了？	结婚三年的莉莉上个月刚刚怀孕。公婆特别兴奋，准备换一套大的房子，给宝宝好好布置一个房间。	怀孕
40	topic-maintained/focused	莉莉上个月怎么了？		结婚三年的莉莉上个月刚刚怀孕。她特别兴奋，准备换一套大的房子，给宝宝好好布置一个房间。	怀孕
40	topic-maintained/unfocused		莉莉结婚几年了？	结婚三年的莉莉上个月刚刚怀孕。她特别兴奋，准备换一套大的房子，给宝宝好好布置一个房间。	怀孕

## Sheet: filler
item	Lead-in question	discourse	probe
41	小王刚刚做了什么运动？	刚打完网球的小王回到家里。妈妈关掉电视去厨房做饭，忙碌了近半个小时，终于可以开饭了。	衣服
42	女孩经历了什么事？	一个失恋的女孩走在大街上。她的身影拉得长长的，手臂一前一后的摆动着，走起路来踉踉跄跄。	泪花
43	小杨背着什么？	背着背包的小杨正要去上海开会。机场的人特别多,安检的队伍很长，一眼望不到头。	行李
44	欣欣做什么工作？	当翻译的欣欣天生皮肤很白嫩。她最近在国外旅游,结识了很多朋友，玩得特别开心。	出差
45	李鸣性格如何？	李鸣是个非常严厉的老板。她的员工小杨工作十分努力,尽职尽责，每次都出色地完成任务。	细心
46	小黄是谁家的孩子？	隔壁家的小黄长得很胖。她很有艺术细胞,喜欢一个人在家里，作画弹琴。	隔壁
47	小方生的孩子的性别是？	生完女儿以后的小方觉得很幸福。她妈妈特地从乡下过来，照顾她坐月子，免得她受委屈。	儿子
48	王太太的年龄段是？	时处中年的王太太是个喋喋不休的女人。她在省级机关部门上班,每天都很忙，没时间闲聊。	烦躁
49	什么的安全关系到人民利益？	食品的安全是关系人民利益的大事。最近国家召开了两会,讨论了很多热点问题，受到广泛关注。	武器
50	小张多大了？	年方十六的小张是这里年纪最小的。在场的男士都很绅士，频频邀请女士们跳舞，而且舞步很轻盈。	年轻
51	萧晨怎么了？	醉酒的萧晨夜里十二点才回家。他迅速关上大门，回到自己的房间，准备上床睡觉。	黑暗
52	小胡在公司怎么了?	在公司工作了十年的小胡刚刚被公司解雇了。同事们正在开会做报告，非常忙碌，无人顾及他。	伤心
53	李杰今天一天在干什么？	下岗的李杰今天盯着电脑打了一天游戏。他老婆似乎不太高兴，脸色一直很难看，似乎马上要发火了。	棋牌
54	老王带着谁去散步？	老王晚饭后带着小狗去散步了。他迈着轻快的脚步向前走着,看着路边的风景，心情特别舒畅。	凉爽
55	小斌会说哪种语言？	刚满十岁的小斌已经会说德语了。妈妈刚从蛋糕店里买了一个蛋糕，赶紧回到家里，开始分给客人吃。	蜡烛
56	林强今天怎么了？	财务处的林强今天得到升职。他今晚准备举行派对庆祝，邀请了很多人，现在正在准备晚宴。	称赞
57	冰冰怎么样？	刚满十四岁的冰冰很懂事。她妈妈在一家初中教书,每天晚上都要备课，非常辛苦。	干净
58	小李倒在了哪里？	腿上被砍了一刀的小李倒在血泊中。他咬着牙站起来,努力抵御敌人的攻击，终于冲出包围。	战争
59	小鹏今天一整天在干什么？	昨晚失眠的小鹏今天调了一整天香水。他准备明天让人验货，任务比较多，时间安排很紧张。	工作
60	小雯买了什么？	小雯上周买了只小狗。她家里最近刚装修过,非常干净明亮，让人感觉很舒服。	金鱼
61	萍萍是什么发型？	萍萍有着一头美丽的直发。她是一家外贸公司的老总,年收入非常高，人也很俊俏。	体型
62	美美去干什么了？	美美和两个女同学去影院看电影。几个男生正在远处抽着烟,还小声地说着话，时不时地张望着。	桌游
63	冰冰整个暑假没做什么？	冰冰一整个暑假没出去划船。开学时同学们都去学校报到,很高兴地互相问候，聊着假期的趣事。	赏花
64	小蕊爱做什么？	身材高挑的小蕊很爱撒娇。她是个独生女,长相也很漂亮，特别惹人喜爱。	哭泣
65	少妇来到哪里？	一个满脸泪痕的少妇来到湖边。两只可爱的鸭子在水里游着,草地上盛开着各种美丽的花，让人心旷神怡。	大海
66	小王期末考试成绩如何？	小王期末考试总分拿了全班第一。他背地里非常努力学习，暗暗地和其他同学竞争，最终获得了好成绩。	优秀
67	今天小李身上发生了什么事？	今天得到升职的小李回到办公室里。助手正在着手整理开会的文件，动作熟练而迅速，很快就整理完毕。	老板
68	刚刚在男人身上发生了什么事？	一个男人刚刚赢了大奖。他还呆在彩票大厅里不想走，还想再试试手气，看还能不能再中一次。	幸运
69	李丽用什么语言做好了收购方案？	李丽用英文做好了一个收购方案。公司正准备和被收购公司谈条件，尽可能压低价格，将利益最大化。	聪明
70	小美为什么放弃了城里的工作？	小美为了爱情放弃了城里的工作。她嫁给了一个农民，每天主要务农持家，过得倒也轻松自在。	优越
71	小君怀着怎样的心情来到郊外？	小君落寞地来到郊外。小鸟轻轻地落在路边的树上，掠起了一点沙沙的碎叶声，让人感觉好安静。	难过
72	美美买钻戒时心情如何？	美美很高兴地买了一枚钻戒。她戴着来到办公室，让大家观看，不时发出赞叹的声音，	羡慕
73	小双刚刚在吃哪顿饭？	小双刚刚吃过晚饭。父母都在看电视，让孩子一起过来，一家人其乐融融。	幸福
74	晓强刚刚在做什么运动？	晓强刚刚打完篮球回来。室友们都不在，估计都去上自习了，晚上十点才能回来。	睡觉
75	美美昨晚睡好了吗？	刚被升职的美美昨晚失眠一夜没睡。她很早就起床吃了早餐，出去散了会步，然后去上班了。	疲倦
76	小兵刚才在玩什么？	小兵刚才玩滑梯摔伤了腿。孩子们都回到屋里，心里很忐忑，不敢再玩了。	积木
77	玲玲什么时候受的伤？	玲玲今天打球时受了伤。教练宣布最近稍作调整，等她伤好以后，再接着训练。	比赛
78	小丽今天在哪里？	小丽今天在医院里照看了一天病人。她刚刚拿了衣服，准备去洗个澡，然后就下班回家了。	中风
79	小敏为什么进了医院？	小敏发高烧进了医院。护士们刚进来查了房，量了血压和体温，现在一切正常。	心率
80	李太太在休什么假？	李太太今天开始休年假。她儿子下午去踢球了，刚回来家里，吵闹着要买电脑。	逛街
